# Supplementary material for: Hyper-induction of IL-6 after TLR1/2 stimulation in calves with bovine respiratory disease
Source: PLoS One. 2024 Nov 14;19(11):e0309964. doi: 10.1371/journal.pone.0309964 (PMC11563416; doi:10.1371/journal.pone.0309964)
Supplement: S1 Table — (XLSX) [file pone.0309964.s004.xlsx]

## Sheet: Sheet1
Clinical information of BRD diagnosed and control calves. (MR=Milk Replacer, WS=Wholesale, AW=Antibiotic waste milk)
Farm	ID	TUS	TUS score	WHS	WHS score	TEMP	TEMP SCORE	COUGH	NASAL	EYE	EAR	FEACES	AGE (days)	WEIGHT (kg)	SEX	BREED	Feed
1	11951	Case	2	Control	2	38.8	1	0	0	1	0	0	40	66	M	HO (65.63%), FR (34.38%)	MR
1	31961	Case	3	Control	3	39.4	2	0	1	0	0	0	37	59	F	HO (31.25%), FR (18.75%), AA (50%)	MR
1	61956	Case	3	Control	3	39.3	2	0	0	1	0	0	39	54	F	HO (31.25%), FR (18.75%), AA (50%)	MR
1	11943	Control	1	Case	6	39.1	2	3	0	1	0	0	42	66	F	HO (56.25%), FR (43.75%)	MR
1	21952	Control	0	Case	5	39.1	2	2	0	1	0	0	40	59	F	HO (28.13%), FR (21.88%), AA (50%)	MR
1	31953	Control	0	Control	4	39.1	2	0	1	1	0	1	39	58	M	HO (68.75%), FR (31.25%)	MR
1	41970	Control	1	Control	4	39	2	0	0	2	0	0	32	56	M	HO (28.13%), FR (18.75%), BB (50%), UN (3.13%)	MR
1	51955	Control	1	Case	6	39.4	2	2	1	1	0	0	39	54	M	HO (87.5%), FR (6.25%), UN (6.25%)	MR
1	81958	Control	1	Control	4	39.2	2	0	1	1	0	0	38	69	F	HO (56.25%), FR (43.75%)	MR
2	62203	Case	3	Control	2	38.8	1	0	0	1	0	0	54	79	F	HO (84.38%), FR (15.63%)	WS-MR
2	12272	Control	1	Case	6	39.6	3	2	0	1	0	1	33	54	F	HO (100%)	WS-MR
2	22273	Control	1	Control	3	38.8	1	0	1	1	0	0	30	55	F	HO (100%)	WS-MR
2	32200	Control	1	Control	3	39.1	2	0	0	1	0	0	55	87	F	HO (84.38%), FR (15.63%)	WS-MR
2	32209	Control	0	Case	7	39.7	3	3	0	1	0	0	46	59	F	HO (100%)	WS-MR
2	92271	Control	1	Case	5	39.5	3	0	1	1	0	0	34	48	F	HO (100%)	WS-MR
3	12823	Case	3	Control	3	39.3	2	0	1	0	0	0	31	45	F	HO (59.38%), FR (12.5%), JE (25%), UN (3.13%)	MR
3	22816	Case	3	Control	4	39.7	3	1	0	0	0	0	31	52	F	HO (78.13%), FR (21.88%)	MR
3	32783	Case	4	Control	4	39.3	2	2	0	0	0	0	38	54	F	HO (81.25%), FR (18.75%)	MR
3	72878	Case	2	Control	2	39.1	2	0	0	0	0	1	21	62	M	HO (62.5%), FR (37.5%)	MR
3	32841	Control	0	Control	2	38.9	2	0	0	0	0	1	28	55	F	HO (78.13%), FR (21.88%)	MR
3	52802	Control	0	Control	2	38.9	2	0	0	0	0	0	34	54	F	HO (78.13%), FR (15.63%), UN (6.25%)	MR
4	15467	Case	3	Control	2	39.1	2	0	0	0	0	0	17	54	F	HO (46.88%), FR (3.13%), AA (43.75%), UN (6.25%)	WS-AW
4	65653	Case	3	Case	6	39.5	3	2	1	0	0	0	27	54	F	HO (81.25%), FR (18.75%)	WS-AW
4	65645	Control	1	Case	7	40.2	3	2	2	0	0	3	34	54	F	HO (84.38%), FR (15.63%)	WS-AW
4	95656	Control	0	Control	2	39.1	2	0	0	0	0	0	26	52	F	HO (78.13%), FR (18.75%), UN (3.13%)	WS-AW
5	23507	Case	3	Control	3	39.1	2	0	0	1	0	0	44	62	F	HO (43.75%), FR (6.25%), JE (50%)	MR
5	43517	Control	0	Control	2	38.9	2	0	0	1	0	1	36	54	F	HO (78.13%), FR (15.63%), JE (3.13%), UN (3.13%)	MR
6	24700	Case	3	Control	3	39.1	2	0	0	1	0	0	40	69	F	HO (84.38%), FR (15.63%)	MR
6	24741	Case	2	Control	3	39	2	0	0	1	0	1	28	43	F	HO (78.13%), FR (21.88%)	MR
6	44719	Case	3	Control	2	38.8	1	0	0	1	0	0	35	59	F	HO (87.5%), FR (12.5%)	MR
6	44735	Case	2	Control	3	38.6	1	1	0	1	0	2	30	52	F	HO (78.13%), FR (21.88%)	MR
6	64695	Case	4	Case	7	40.3	3	2	1	1	0	0	42	58	F	HO (75%), FR (25%)	MR
6	94723	Case	3	Control	2	39.3	2	0	0	0	0	1	33	52	F	HO (81.25%), FR (18.75%)	MR
6	94731	Case	3	Case	8	40.3	3	2	2	1	0	1	32	69	F	HO (75%), FR (25%)	MR
6	54711	Control	0	Case	5	38.9	2	0	2	1	0	0	37	58	F	HO (81.25%), FR (18.75%)	MR
6	64712	Control	0	Control	2	39.3	2	0	0	0	0	1	37	62	F	HO (78.13%), FR (21.88%)	MR
6	74696	Control	0	Case	5	38.9	2	1	1	1	0	0	42	58	F	HO (87.5%), FR (12.5%)	MR
6	84739	Control	0	Control	4	39	2	0	1	1	0	0	29	62	F	HO (81.25%), FR (12.5%), UN (6.25%)	MR
6	94715	Control	0	Case	8	40.2	3	0	2	1	2	1	36	54	F	HO (84.38%), FR (15.63%)	MR
7	31340	Case	4	Case	5	39.1	2	2	0	0	1	2	38	43	F	HO (78.13%), FR (21.88%)	WS
7	31357	Case	2	Control	3	39.7	3	0	0	0	0	0	27	58	M	HO (50%), FR (50%)	WS
7	41341	Case	4	Control	4	38.8	1	2	0	1	0	0	29	62	F	HO (43.75%), FR (28.13%), AY (12.5%), JE (3.13%), NR (12.5%)	WS
7	51359	Case	3	Control	4	39.2	2	2	0	0	0	0	24	50	M	HO (68.75%), FR (18.75%), AY (6.25%), NR (6.25%)	WS
7	61376	Case	3	Control	2	39.3	2	0	0	0	0	1	20	45	F	HO (71.88%), FR (28.13%)	WS
7	71344	Case	2	Control	1	38.8	1	0	0	0	0	0	NA	50	F	NA	WS
7	91346	Case	3	Control	4	38.8	1	3	0	0	0	0	29	40	F	HO (84.38%), FR (15.63%)	WS
7	31373	Control	0	Control	2	39.1	2	0	0	0	0	0	22	62	F	HO (71.88%), FR (28.13%)	WS
7	51334	Control	0	Control	1	38.6	1	0	0	0	0	0	NA	50	M	NA	WS
7	71385	Control	0	Control	2	39.4	2	0	0	0	0	0	14	40	F	HO (71.88%), FR (28.13%)	WS
8	53720	Case	3	Case	10	39.5	3	3	2	2	0	1	45	49	F	HO (71.88%), FR (28.13%)	MR
8	83707	Case	4	Case	5	39.5	3	0	1	1	0	1	47	41	F	HO (53.13%), FR (18.75%), JE (28.13%)	MR
8	93682	Case	3	Control	4	39.5	3	0	0	1	0	0	38	54	M	HO (71.88%), FR (21.88%), SR (6.25%)	MR
8	23726	Control	0	Control	1	38.1	0	0	0	1	0	1	42	58	F	HO (65.63%), FR (28.13%), JE (6.25%)	MR
8	23734	Control	0	Control	3	39.2	2	0	1	0	0	0	39	54	F	HO (68.75%), FR (28.13%), UN (3.13%)	MR
8	33727	Control	0	Control	3	38.9	2	0	0	1	0	0	42	45	F	HO (68.75%), FR (25%), JE (6.25%)	MR
8	63721	Control	0	Case	6	39.6	3	1	1	1	0	0	44	48	F	HO (68.75%), FR (31.25%)	MR
8	63738	Control	0	Case	6	39	2	1	2	1	0	1	39	45	F	HO (62.5%), FR (21.88%), SR (12.5%), UN (3.13%)	MR
8	73648	Control	0	Control	3	39	2	0	0	1	0	1	45	50	M	HO (62.5%), FR (28.13%), JE (6.25%), UN (3.13%)	MR
8	93740	Control	1	Control	4	39	2	0	0	2	0	0	38	47	F	HO (68.75%), FR (28.13%), JE (3.13%)	MR
9	31612	Control	0	Control	2	39	2	0	0	0	0	0	34	52	F	HO (65.63%), FR (31.25%), UN (3.13%)	MR
9	81591	Control	0	Case	8	39.2	2	2	1	1	0	0	43	74	F	HO (40.63%), FR (59.38%)	MR
