# Supplementary material for: Hyper-induction of IL-6 after TLR1/2 stimulation in calves with bovine respiratory disease
Source: PLoS One. 2024 Nov 14;19(11):e0309964. doi: 10.1371/journal.pone.0309964 (PMC11563416; doi:10.1371/journal.pone.0309964)
Supplement: S2 Table — (XLSX) [file pone.0309964.s005.xlsx]

## Sheet: 4-hr_fluidigm_dct
Study_ID	Animal	Group	PAMP	ACTB	CASP1	CASP13	CATHL6	CCL20	CCL5	CXCL1	CXCL10	CXCL2	CXCL3	CXCL5	CXCL8	CXCR1	CXCR3	CYP24A1	CYP27B1	GAPDH	IFNAA	IFNAR	IFNB1	IFNGR1	IFN-y	IL10	IL17C	IL18	IL1-alpha	IL1-beta	IL1R1	IL1RN	IL33	IL4	IL6	IL6R	IL6ST	INOS	MIF	NLRP3	PPIA	RXRA	SOCS1	SOCS3	STAT1	STAT2	STAT3	TAP	TGFB1
2	1	Control	LPS	-2.14117	6.9172	3.97103	9.75397	7.39251	7.06579	4.15884	6.18333	1.92531	7.88869	10.8995	0.169335	4.26447	5.87289	10.488	8.8473	2.06428	5.60983	3.69771	3.56395	4.63866	10.0245	12.5702	7.66208	10.6826	5.1349	0.70072	6.91	1.21032	5.26985	14.1347	5.98649	4.3949	6.23203	4.73197	12.3388	6.36069	0.0768935	7.40222	6.92639	4.76116	5.15592	6.1068	4.56518	6.16348	5.33659
10	2	Control	LPS	-2.23827	8.60541	3.67036	12.7148	6.65747	5.7295	2.1051	5.53784	-0.0720218	11.4976	8.27197	-1.64176	4.69222	6.38575	10.506	6.94772	2.17929	5.3377	3.82183	3.627	4.89793	8.30288	10.0424	11.3152	11.09	2.84131	-1.36972	8.27198	-0.659672	4.84243	15.3657	4.11747	5.35168	6.87963	5.94269	16.1913	4.9734	0.0589835	8.57593	5.84024	2.43714	4.48948	5.81045	4.52676	5.71028	5.01417
14	3	Control	LPS	-2.53881	7.12794	2.53149	14.1381	3.97494	5.13509	1.20469	5.83043	-1.33057	11.8649	7.87139	-2.36156	3.7659	6.77952	11.1918	6.56346	2.29606	8.70789	3.49407	5.49415	3.99582	6.97151	9.45406	13.2365	9.42272	1.85275	-2.34781	6.8572	-1.8188	6.4912	14.7526	1.89299	4.96203	6.7738	4.48729	18.6671	3.20155	0.242753	7.36734	5.00781	1.15187	4.36852	5.72201	3.48105	6.51836	4.75784
18	4	Control	LPS	-1.8947	7.51248	2.87272	12.5403	5.71173	6.00577	2.60597	4.45201	1.12666	12.763	10.9896	-1.29993	4.65668	5.72628	11.5508	7.57034	2.18691	5.12872	3.80361	3.61754	4.94095	7.96379	11.5935	11.2851	9.53775	2.7375	-1.21157	8.25896	-0.0126032	4.58264	11.9849	4.48813	5.31722	6.91723	8.11332	21.9801	5.2753	-0.292201	8.24109	6.35963	2.51472	4.01317	5.28827	4.47487	5.47679	5.20629
22	5	Control	LPS	-2.56729	7.96759	2.87762	13.2988	2.61714	7.16848	1.39405	4.51103	-0.491805	11.8414	9.23974	-2.32824	3.147	5.76989	11.1351	7.85989	2.5018	7.01367	3.88973	4.5089	4.48287	7.46078	10.2583	11.0667	10.5371	2.09079	-2.14118	8.0878	-1.92762	5.24366	NA	2.6921	5.64872	6.75043	6.77293	18.9622	3.54694	0.0654858	8.81211	5.68709	1.52967	4.67032	6.01365	3.87107	6.19523	5.04865
26	6	Case	LPS	-2.43898	7.33186	2.08511	13.5222	2.43774	5.89982	1.52917	4.78877	-0.390915	11.8787	9.34819	-2.12122	3.41621	5.99159	10.482	6.65264	2.36411	5.99237	3.65849	3.92797	4.24545	5.65089	10.5045	11.1045	10.2377	2.69007	-2.20899	7.63754	-1.9243	5.39306	16.9795	1.84397	5.37413	6.60595	5.4258	19.4821	2.935	0.0748642	8.50188	5.09182	1.11821	3.93296	5.17534	3.52198	6.24558	5.34549
30	7	Case	LPS	-2.47896	8.01568	2.76256	13.6751	3.6227	6.51972	1.81141	4.09575	-0.228828	12.5015	8.58705	-2.2058	3.96116	5.7554	10.3733	7.54678	2.50418	11.0553	3.80238	4.48594	4.67559	7.22885	9.96734	11.2077	10.5822	2.5975	-1.76623	8.12027	-1.49106	5.438	14.0545	2.65169	5.36646	6.79948	7.18573	19.3817	4.20424	-0.0252236	8.39685	5.92815	2.43932	4.62753	5.75427	3.58243	6.33977	4.72513
34	8	Case	LPS	-2.48469	7.76515	2.90625	13.651	2.99494	6.42707	1.30793	5.01996	-0.764432	12.3071	8.88137	-2.38077	3.52043	6.09883	11.5075	7.83772	2.19561	6.3497	3.45698	4.75258	4.3944	6.4543	9.91053	11.4134	10.2396	2.03237	-1.9145	7.48936	-1.49805	5.21083	15.0286	2.5551	5.02828	6.64649	6.24736	17.1741	4.28781	0.289084	7.90729	5.94189	2.04411	4.68871	5.55557	3.7298	6.52207	5.00846
38	9	Case	LPS	-2.31209	8.52124	3.39113	12.5426	5.18469	6.73139	1.8501	5.69458	0.276483	11.2924	9.60886	-2.12981	4.3736	5.53416	10.9176	7.37193	2.21184	6.51865	3.56565	3.69209	5.02432	8.28991	10.7011	11.3978	10.7676	2.91547	-1.88071	8.03418	-1.28245	4.85738	NA	3.36558	4.89406	6.56473	6.27579	16.8776	4.3655	0.100252	9.11979	5.6983	2.51383	4.55039	6.14265	3.89169	5.84302	5.47098
42	10	Case	LPS	-1.90671	7.61637	2.53037	11.7898	5.08745	5.77236	1.23765	4.06552	-0.916079	10.4769	9.08532	-2.7398	2.73568	5.10128	10.4699	6.89919	2.12054	6.24848	3.52749	3.2082	4.71343	9.84716	11.244	8.99295	9.70022	1.98136	-2.05648	8.62491	-1.12415	4.24341	15.7774	2.36167	5.55279	6.91779	6.50085	17.4563	4.27675	-0.21383	8.1952	5.40242	1.26174	3.83807	5.28514	3.90433	5.63891	5.16446
46	11	Case	LPS	-2.05453	9.44918	4.03266	12.0067	6.09047	5.29565	1.27887	5.16208	-0.817625	11.0617	7.78435	-1.55652	4.49316	5.77997	12.0368	7.01998	2.02064	7.18141	4.00115	4.6318	4.59999	8.0097	9.46618	10.489	10.0607	3.96754	-1.15037	8.4464	-0.227191	5.17118	16.4775	4.14359	5.26878	7.2759	5.41359	16.848	5.14961	0.0338874	8.24297	6.14068	3.08082	4.67192	6.54288	3.9046	6.55674	5.24528
1	1	Control	Null	-1.92985	8.7559	2.60967	13.1356	4.59303	4.1924	1.32177	5.00399	-0.869205	9.40881	5.11105	-2.07345	4.66385	6.03678	11.4245	6.94498	1.71103	5.77884	4.75399	4.32643	5.13313	7.4297	7.41259	11.2829	12.1219	2.4919	-2.08859	7.45188	-1.45354	5.69704	15.5794	4.06497	5.83952	7.62306	4.58709	20.0955	3.97388	0.218826	9.29848	5.2323	2.29743	4.81031	5.90564	3.67146	6.38238	5.29681
9	2	Control	Null	-2.17823	7.75038	4.36437	12.8313	11.4439	8.74327	7.29063	6.3339	3.39198	12.9669	12.4762	1.73056	4.71585	6.48367	13.2296	9.6514	1.86012	5.53338	3.65424	3.68203	4.62411	16.037	14.1971	10.51	10.3543	7.17364	3.72499	7.58313	5.07543	4.90171	15.7477	6.9011	4.78444	6.58907	10.828	17.4523	7.90751	0.318109	8.00617	8.26638	6.83471	5.04219	6.20863	5.08053	5.88116	5.24304
13	3	Control	Null	-2.45442	6.35879	3.06326	13.7935	7.85346	8.18472	5.81323	6.10579	2.78106	13.5371	12.3663	1.96345	4.7195	6.34136	13.4962	9.08374	1.78231	9.81676	3.33021	5.19407	4.36436	12.9128	11.7251	11.8402	7.70607	6.01459	2.08607	6.47029	2.49265	5.69238	17.8497	4.45505	4.84375	7.09261	8.34591	17.9338	6.63503	0.672111	7.13355	6.61436	4.55355	4.74446	6.06783	4.50221	6.90216	5.05773
17	4	Control	Null	-1.89501	7.54083	3.94048	11.6883	10.6113	9.20529	8.51954	5.56553	5.35248	12.0383	16.6646	3.2267	5.2363	5.74954	12.8834	10.2722	1.91291	5.13048	3.88364	3.68361	4.80505	14.4473	13.3981	9.74953	9.54292	8.12215	5.37833	7.68162	6.0898	4.72813	13.4771	8.85365	4.75913	6.56964	10.3765	16.7387	8.50686	-0.0178955	7.64739	8.05909	7.28572	4.56258	5.60198	5.00455	5.57824	5.29026
21	5	Control	Null	-2.16556	7.40302	4.52758	12.853	8.87338	9.06489	7.37837	6.54793	4.43442	13.4574	15.6452	2.19883	4.59212	5.18231	13.5699	10.5334	1.92114	6.41515	3.24558	4.14097	4.20073	11.5327	14.4024	10.1091	10.502	7.90248	3.94456	7.21039	4.20836	4.85086	NA	8.33361	4.25883	6.61078	10.6226	15.6031	8.30211	0.244421	7.12112	8.02382	7.2314	4.79833	5.6061	5.05588	5.96528	5.20184
25	6	Case	Null	-2.52522	6.78689	4.03261	14.2681	12.2328	10.5467	7.9683	7.26671	5.72868	14.1605	14.3515	2.96411	5.44833	6.63529	14.2883	11.6728	1.90004	6.56696	3.38612	4.64959	3.52547	14.9754	13.4036	13.3972	9.29149	9.39333	6.59973	7.20201	4.76607	6.26379	NA	9.5473	4.27926	6.29507	11.9851	15.3103	7.79218	0.625176	6.55242	7.8918	7.11466	5.59198	5.59452	4.86171	7.40254	5.16381
29	7	Case	Null	-2.41848	7.32497	4.19841	13.9178	11.7504	9.66313	7.81689	7.3228	5.96933	13.8704	14.3281	2.82477	4.50963	5.83857	14.0547	11.4356	1.95949	11.5428	3.12847	4.69869	4.1106	13.2721	13.0834	11.6349	9.82464	8.4461	5.30923	7.40988	5.03243	5.67253	15.08	9.6065	4.0603	6.25999	12.96	16.4962	8.50097	0.458987	6.69586	8.33566	7.10708	5.46886	5.67876	4.8929	6.71713	4.69431
33	8	Case	Null	-2.42539	7.02682	3.96002	13.2966	7.04384	8.75459	5.09309	7.44066	2.84428	13.8322	13.547	0.959205	5.0271	5.97254	13.739	10.6045	1.84274	6.10111	3.06097	4.70429	3.78889	10.6385	12.9393	10.7088	9.64089	5.82819	1.88185	7.22408	2.22704	5.28981	15.4904	6.35916	4.08673	6.11258	9.87258	16.8564	7.35162	0.582649	6.65785	7.95442	5.63	5.01241	5.0565	4.92372	6.6848	4.89586
37	9	Case	Null	-2.50785	7.00799	3.78955	14.3065	10.3814	9.26836	6.30684	6.89335	5.3595	14.0612	13.5168	2.47449	5.01555	5.8692	13.5399	10.5419	2.18592	7.00648	3.09048	4.5077	4.37793	13.3268	12.1231	12.5532	9.12923	6.90412	2.83818	7.15669	3.33508	5.54469	NA	6.61696	3.71343	6.3784	11.5035	18.4221	7.24659	0.321934	7.12738	6.989	5.47318	5.27617	5.87879	4.83933	6.51132	4.85795
41	10	Case	Null	-2.24639	6.69798	3.15116	12.0718	8.82038	8.52823	5.3233	5.47802	1.94216	11.0908	11.0406	-0.554624	2.9219	5.03702	13.8551	8.03422	2.1175	6.28243	3.40899	3.16481	4.40539	14.3078	12.5674	9.22353	8.36457	5.29736	0.280931	7.7253	2.08831	4.41844	16.7204	3.25014	5.27216	6.86687	7.75366	16.0945	7.26332	0.128882	7.48378	6.32078	4.10131	4.28693	5.35976	4.71856	5.70868	5.52745
45	11	Case	Null	-2.22883	8.49275	3.93518	12.0638	8.11537	7.085	4.97013	5.24755	1.90368	13.1644	9.83698	0.161617	3.8497	5.63721	13.0246	6.72255	1.91997	6.51666	3.41089	4.20341	4.44912	8.68331	11.7441	10.6347	8.98019	5.32997	0.505449	7.50355	0.77963	4.95493	NA	4.6452	4.68413	6.6214	8.02124	16.3033	6.6963	0.308867	7.17855	6.44186	3.56392	4.49759	5.73481	4.36524	6.34901	4.78172
3	1	Control	Pam3CSK4	-2.1594	7.76153	3.16735	14.6677	8.16404	9.24082	4.35545	5.392	2.04976	12.6805	10.4347	-0.24456	3.93829	6.26167	13.4089	8.47204	1.94903	6.28374	4.15384	4.27123	5.22335	14.3146	10.7611	11.5778	9.46247	5.09524	0.364224	6.65581	0.00507343	6.05246	NA	5.07865	5.70535	6.79129	8.51912	16.624	6.47473	0.210363	9.2154	6.17356	3.81086	5.20978	6.94811	4.63835	6.59579	5.9222
11	2	Control	Pam3CSK4	-2.25441	7.32271	2.84038	12.9937	4.73053	7.24965	3.18575	5.68958	0.901271	13.4429	10.3079	-0.712021	4.20402	6.05521	11.6657	8.44751	2.20993	6.01918	3.44911	4.39272	4.71068	9.21581	10.6658	10.6426	9.95016	3.79283	-0.562894	6.71306	-0.517946	5.31673	17.811	3.46753	4.99151	6.14772	7.00653	17.3003	5.04129	0.0444811	8.46356	6.42163	3.05271	4.70313	5.76801	3.89469	6.19377	5.08911
15	3	Control	Pam3CSK4	-2.31629	6.98904	2.778	12.6435	6.42337	7.99016	4.52214	6.83118	1.33611	13.0976	10.3857	0.566203	3.86249	6.24188	13.4364	7.04364	1.75452	11.4973	3.59911	5.04211	4.62232	11.7376	10.5925	11.5352	9.24007	5.21491	0.34369	6.16807	-0.341947	5.53447	15.7792	3.92114	5.35016	7.12193	6.75119	17.2094	5.26498	0.561773	8.22376	5.4017	2.51525	4.00817	6.52535	3.97009	6.57712	5.15503
19	4	Control	Pam3CSK4	-1.99801	7.03556	2.58128	13.0923	5.5763	7.27511	3.36433	4.34294	1.35802	12.0794	10.8944	-0.662716	4.21077	6.00599	11.7343	7.82215	2.11431	5.74642	3.90954	4.11014	4.98761	9.42963	10.782	10.6267	9.08102	3.76236	-0.751541	7.64357	0.00585548	5.06666	12.4937	3.57832	5.72692	6.98534	7.72309	16.519	5.46631	-0.116297	8.87624	5.99095	2.76289	4.27253	5.68696	4.41596	5.99675	5.11714
23	5	Control	Pam3CSK4	-2.38796	7.46628	2.88781	12.8159	3.24333	7.84404	2.40729	4.34708	0.22115	12.9583	9.63242	-1.73853	3.17881	5.52623	11.0821	7.8847	2.30374	6.60303	3.79254	4.34531	4.77422	8.05852	10.3502	10.7091	11.0282	2.07112	-1.67196	7.61889	-1.4455	4.83998	NA	2.6958	5.33125	6.58154	6.95822	18.2102	4.27439	0.084216	8.87624	6.00837	2.2547	4.53178	5.95917	3.83341	5.92363	5.1744
27	6	Case	Pam3CSK4	-2.47955	6.74865	2.50153	14.4059	3.28341	7.24905	2.59333	5.76286	0.468008	12.8639	9.79955	-1.23742	3.93765	5.96713	11.0876	7.02502	2.16902	6.11882	3.66266	4.04678	4.44526	7.28775	10.6024	11.3043	9.95247	3.83077	-1.36287	6.65525	-1.24434	5.37658	NA	2.12005	5.7568	7.18349	6.0085	18.0679	3.84631	0.310536	8.68346	5.49373	1.92649	4.3989	5.93016	3.95655	6.18281	5.50951
31	7	Case	Pam3CSK4	-2.3059	7.46768	2.84705	13.9627	5.10349	8.12904	3.02558	3.88806	1.50374	14.4726	9.10048	-0.715532	4.59238	5.59225	12.1691	7.90694	2.0683	8.31009	3.71951	4.3835	4.68836	9.2578	9.17659	12.8208	9.3105	3.93267	-0.744438	6.90695	-0.966673	5.23323	16.3778	3.05843	5.41921	6.63763	7.935	19.2179	5.37544	0.2376	8.12415	6.12906	2.93337	4.54295	5.87115	4.11722	5.78073	4.72109
35	8	Case	Pam3CSK4	-2.76533	6.29613	2.1766	12.4905	5.74681	7.33633	3.2737	6.5424	0.919047	13.0106	9.50089	0.027672	3.60628	6.682	11.5467	6.62679	2.14123	7.81708	3.4189	5.82296	3.71898	10.881	9.51409	12.2021	8.46665	4.97463	-0.201974	5.7731	-0.933963	6.55547	17.1966	3.45811	4.76461	6.6203	5.90125	19.5224	5.07787	0.624104	7.60531	5.10186	2.44985	4.18309	5.36022	3.37458	6.77596	4.65529
39	9	Case	Pam3CSK4	-2.49279	7.66633	3.01085	13.1856	5.56863	7.9497	2.2461	5.86967	0.828959	11.718	10.1353	-1.67018	4.0114	5.75564	10.8301	7.90969	2.44306	6.67874	3.37076	3.74499	4.68103	10.3845	10.2068	10.5182	9.92188	3.49579	-1.36219	6.90241	-1.11386	4.8223	NA	3.06351	4.94693	6.71952	6.86115	18.9801	4.7398	0.0497318	8.66668	5.39306	2.60222	4.34847	6.19536	3.86048	5.984	5.47503
43	10	Case	Pam3CSK4	-2.04044	7.24468	2.45242	12.0854	5.09387	6.27737	1.25975	5.05534	-0.68042	10.6043	8.51723	-2.44543	3.01641	5.05287	11.3181	6.60338	2.04149	5.97396	3.43895	2.94803	4.60617	10.9594	10.596	10.1986	10.2571	2.32858	-1.83837	7.98244	-1.198	4.13579	15.6248	1.98794	5.44459	6.5226	5.48398	18.7028	4.20276	-0.00104458	7.79277	4.83998	0.952267	3.79294	5.33922	3.74645	5.37524	4.55715
47	11	Case	Pam3CSK4	-2.30541	8.5593	3.97086	12.5783	7.11185	5.71919	2.38358	6.39692	-0.338763	12.152	9.64033	-0.790778	4.71601	5.65011	13.527	6.7318	2.40286	6.97687	3.81677	4.37981	4.49445	9.11296	11.8323	10.0005	10.0137	4.69617	-0.953139	7.73774	0.160216	4.86422	NA	4.25199	5.27921	6.74369	6.19107	19.005	5.90427	-0.0974548	8.44055	5.68477	3.79606	4.51092	6.24418	3.84451	6.42714	5.2708
4	1	Control	R848	-2.81478	7.91929	2.30776	14.3003	4.49844	8.17002	4.05766	0.890086	2.3367	13.2709	14.1286	-0.704898	4.74146	6.41294	10.3511	6.21259	2.43036	6.43148	4.28071	4.31866	4.57871	5.0421	8.31103	11.1982	10.2106	2.16682	-1.70454	8.64782	-1.4105	6.25141	NA	2.6479	5.8246	6.63921	7.04486	16.3748	4.17341	0.384422	9.53897	4.27855	1.67349	4.04447	4.22781	3.12197	6.64274	4.44844
12	2	Control	R848	-2.51678	7.97634	2.44552	13.2259	5.47007	7.19958	3.19378	2.49103	0.709096	12.5703	11.1861	-1.40702	4.3808	6.66913	10.8834	6.99895	2.62672	5.97525	3.92122	4.22109	4.53773	5.56135	9.61826	11.1775	9.5504	2.57538	-1.44134	7.9398	-1.13199	5.47866	NA	3.0523	5.57887	6.60738	7.01636	18.5296	4.69214	-0.109944	9.20798	5.193	1.81207	4.27735	4.48156	3.67559	6.16381	4.86235
16	3	Control	R848	-2.41466	7.76509	2.42251	13.0518	3.89282	8.21864	4.03037	4.15331	1.27765	12.8855	13.5734	-0.366388	4.32909	5.65736	11.4435	6.14341	2.34294	10.9626	3.86443	4.35728	4.49494	5.33333	8.11592	10.7469	9.61406	2.87831	-1.73449	8.05644	-1.90967	4.92181	13.9731	2.76096	6.00461	6.86127	7.22899	16.6442	3.57403	0.0717185	8.56336	4.48946	0.901328	3.6838	5.47313	3.7778	5.61627	4.89027
20	4	Control	R848	-2.17749	6.5545	1.72521	13.8899	4.59434	7.41751	3.1544	2.5046	1.71642	14.5583	15.4543	-1.33129	3.20143	6.62744	11.1256	6.88948	2.51125	6.27596	4.22034	4.75965	4.35214	4.52494	8.53903	10.8185	8.46536	1.602	-2.03055	8.53661	-0.81984	6.0866	11.8437	2.01112	5.51483	6.3042	7.73418	17.1087	4.08369	-0.333763	9.01626	4.99075	1.21163	3.82455	4.37981	3.40344	6.71199	4.16376
24	5	Control	R848	-2.48554	7.45327	2.22655	12.4936	3.11048	8.34456	3.30141	1.31381	1.2218	12.7245	12.6683	-1.56504	3.28353	5.46467	11.4598	8.05293	2.60034	6.6966	4.05	4.37374	4.91645	4.33986	9.95031	10.4732	10.7347	2.06169	-1.53732	9.7116	-2.03079	4.87246	17.3161	2.93465	5.59978	6.1009	9.98892	18.5549	3.97677	-0.114798	9.12128	5.47968	1.28076	4.02513	4.44013	3.61241	5.86704	4.76576
28	6	Case	R848	-2.54488	6.58153	1.96093	12.0195	2.98198	7.82851	3.29806	3.06233	1.38634	11.9286	11.7855	-0.578339	3.99209	5.90134	10.3699	6.71819	2.4308	5.98551	3.72269	3.83484	4.19276	6.43853	8.31563	10.981	9.18492	4.06856	-1.50948	7.24153	-1.61997	5.19378	NA	2.37027	5.7214	7.46909	6.56026	18.9717	3.6673	0.114084	8.91556	4.96967	1.68727	3.77969	4.83708	3.67405	5.76291	5.25935
32	7	Case	R848	-2.43907	6.61925	1.69426	14.0605	3.78948	8.01469	3.98468	0.628063	2.39531	15.2646	12.7841	-0.427366	4.18157	6.53669	10.3669	6.9259	2.55071	8.91304	3.89459	5.3652	4.32125	5.70137	7.9098	12.3076	8.90703	2.89014	-1.34727	8.58577	-1.41426	6.34213	15.6248	1.91882	5.37926	5.96031	9.27084	18.5515	4.2145	-0.111645	8.467	4.75843	1.74796	3.64258	3.92676	3.4683	6.44736	4.28334
36	8	Case	R848	-2.52417	6.76639	1.77491	13.2156	3.06705	8.13569	3.90927	1.75799	1.7387	11.7415	13.2699	-0.676779	4.07047	6.03815	11.9542	7.49626	2.41821	6.08481	3.63676	4.58764	4.31	5.371	7.99698	10.4923	8.92867	3.93664	-1.05499	7.81079	-1.4412	5.09287	16.9012	3.07824	5.74984	6.54451	8.31221	18.3191	4.53223	0.105964	9.30391	5.07288	2.38189	3.69269	4.11119	3.78471	6.27287	5.31939
40	9	Case	R848	-2.35892	7.87796	2.47108	14.4027	4.51409	8.12442	3.56761	2.43489	2.0714	12.2657	12.5965	-0.847119	4.44188	6.13555	10.5098	6.93877	2.51635	7.1572	3.69331	4.45166	4.34988	4.9745	8.5003	11.4061	9.5701	3.15976	-1.52819	8.16546	-1.57143	5.68657	NA	2.84462	4.95491	6.79917	8.07094	16.4219	4.29358	-0.157427	9.18046	5.05922	2.10276	4.17671	4.6745	3.3136	6.61165	5.18672
44	10	Case	R848	-1.65889	7.66515	2.43314	11.6905	5.02939	7.73982	3.30669	2.35157	1.01874	12.0771	12.0183	-1.76433	3.25597	4.75665	10.3833	6.79175	1.93228	5.91239	3.64564	2.74289	4.72679	5.82311	9.54628	9.07248	10.0707	2.69665	-1.59014	9.38933	-0.873137	3.80415	16.2457	1.97446	6.19621	6.798	8.5119	18.963	4.5434	-0.273397	8.79274	5.26878	1.33029	3.48442	4.81988	3.99261	5.48376	5.06205
48	11	Case	R848	-2.07813	9.36675	4.19774	12.0065	6.76132	6.85263	2.83752	4.19074	0.74316	12.1422	10.5836	-0.717247	4.62381	5.52246	11.5275	6.69912	2.21919	6.84214	4.02074	4.27808	4.51134	5.61063	10.4257	11.088	9.89426	4.6586	-0.824622	9.48407	-0.332446	4.72576	15.172	4.24912	6.03431	7.83514	7.96646	18.471	5.90396	-0.14106	9.33173	5.9678	3.30816	4.72908	6.03007	4.39537	6.32564	5.53888
PC				-2.06413	8.31465	3.1343	12.9589	5.52697	5.45559	2.19216	4.27883	-0.140812	12.359	8.4915	-1.32404	4.50683	5.48587	11.6138	6.82272	2.11376	5.84022	3.87053	3.81467	4.69076	6.2645	9.28332	11.467	9.75437	2.50652	-1.79384	7.91066	-1.05746	4.89445	14.7208	3.25224	5.48795	7.2201	5.45353	16.7208	4.49332	-0.0496297	8.76355	5.46904	2.48553	4.24957	5.7485	3.70544	5.68866	5.09133
[truncated: 2 more columns]

## Sheet: 24-hr_fluidigm_dct
Row Labels	PAMP	Study ID	Group	ACTB	CASP1	CASP13	CATHL6	CCL20	CCL5	CXCL1	CXCL10	CXCL2	CXCL3	CXCL5	CXCL8	CXCR1	CXCR3	CYP24A1	CYP27B1	GAPDH	IFN-y	IFNAA	IFNAR	IFNB1	IFNGR1	IL1-alpha	IL1-beta	IL10	IL17C	IL18	IL1R1	IL1RN	IL33	IL4	IL6	IL6R	IL6ST	INOS	MIF	NLRP3	PPIA	RXRA	SOCS1	SOCS3	STAT1	STAT2	STAT3	TAP	TGFB1
50	LPS	54	Case	-1.25533	9.87423	5.30178	13.9814	5.86421	6.75475	4.17912	3.94794	0.769367	13.6185	8.00415	-0.0417301	5.81326	6.27436	14.5868	5.23769	0.651413	9.6097	7.10144	5.07605	4.68076	6.24925	6.90468	0.85709	13.7599	11.6232	12.0324	8.818	2.39568	5.85394	NA	6.59751	7.17965	9.07837	5.74552	10.5191	7.35993	0.603913	8.73	7.33008	4.4936	4.54145	6.53204	6.21605	6.71921	7.6629
54	LPS	115	Case	-1.68333	9.15727	5.35017	14.9118	5.77077	6.26686	3.15006	3.28818	0.799301	13.0721	5.26786	-0.641627	6.47811	7.05926	13.7898	5.67171	1.20631	8.11861	7.72408	5.4941	6.18939	6.4854	5.57446	-0.142007	12.6129	14.3688	11.5693	8.17574	2.71817	6.67	17.1478	6.1304	7.31325	8.79391	5.23302	11.5877	7.39249	0.477018	8.5417	6.49882	3.9679	4.24003	6.26383	6.16547	7.32809	7.18926
58	LPS	95	Case	-1.75136	10.1097	5.88583	14.0574	6.96625	8.27599	2.22214	4.61793	0.339164	12.7505	5.50335	-0.690717	7.87868	6.6324	12.4483	6.35396	1.59672	9.34747	7.3525	5.53281	5.52349	6.16243	5.01638	0.200018	14.3579	13.1755	12.7173	8.52082	1.99125	6.53955	NA	5.33963	7.02033	8.29271	7.29213	14.2976	7.26831	0.154633	8.72108	6.49561	4.51815	4.74255	6.22739	6.11199	7.10088	7.1611
62	LPS	111	Case	-1.73464	9.36358	5.08922	13.8746	6.34887	6.35187	2.77999	2.33941	-0.56362	13.5712	6.95593	-1.1083	6.94824	6.68613	12.6663	6.04745	1.39774	7.01372	7.24734	5.69058	5.62766	6.46467	5.41318	0.0792487	13.8392	12.1615	11.5351	8.78856	2.15742	6.41327	NA	5.23325	7.29799	8.39594	7.07224	13.4377	6.96196	0.336903	8.85717	6.42449	4.43907	4.51975	5.8503	5.78705	7.13929	6.98628
66	LPS	87	Case	-1.82078	9.21993	5.66697	14.5812	6.49283	7.99159	2.60703	3.97436	0.262924	13.3463	4.76375	-0.713872	7.01804	6.39918	13.1885	6.03478	1.64092	9.55453	13.7226	5.13079	5.74547	6.05137	5.0241	0.0972755	13.2777	14.3131	11.5639	7.66753	1.94566	6.2756	16.0047	6.01361	6.59545	8.1852	7.19754	14.3617	7.67832	0.179865	8.02538	5.8964	3.92712	4.26583	5.71303	5.97058	6.81297	6.48209
70	LPS	58	Case	-1.67365	9.67499	4.89593	15.453	6.73336	5.93969	3.11118	3.03742	-0.276864	14.1714	6.97589	-1.0189	6.37664	6.9066	13.8208	5.58495	1.29599	7.49508	8.06611	5.09588	6.33176	5.75558	4.98519	-0.312537	15.8145	13.4776	11.8834	8.92336	1.14253	6.84164	18.3199	5.67475	6.54311	8.28087	5.88342	13.5898	7.13849	0.377661	8.18084	6.17111	4.16723	4.18816	5.52269	5.41103	7.60802	6.79193
74	LPS	57	Control	-1.68073	9.77174	4.90045	13.7463	6.25779	6.74159	3.1638	3.65061	0.183753	12.423	7.29313	-0.725848	6.33638	6.18132	12.7861	6.13696	1.72607	5.74452	6.91713	5.14795	5.39297	6.2033	5.69634	0.596217	13.541	12.8283	11.2466	8.90419	2.05256	5.93674	NA	6.4728	7.04821	8.50896	6.1901	12.6008	7.37468	-0.0453458	9.05122	6.34586	4.02202	3.9318	5.82369	5.74703	6.60569	7.22893
78	LPS	84	Control	-1.95234	10.1589	5.79317	14.0081	8.80142	7.48332	3.5094	3.2007	0.931395	12.8117	6.29183	0.243528	8.94075	6.03535	13.4175	5.75613	1.74135	6.05861	7.84681	5.19185	5.30829	6.33187	5.52132	0.456326	13.0435	12.5591	11.2947	8.38508	3.20893	5.94198	15.8536	6.24308	6.49	8.62958	6.66431	13.1443	8.04998	0.210998	9.22989	6.2719	4.42157	4.11949	5.88589	5.78064	6.55992	6.83943
82	LPS	63	Control	-1.85203	8.94817	5.83092	13.7506	8.44372	7.11967	3.11895	5.34791	0.251987	13.4986	7.97142	-0.509299	7.26099	7.35711	12.5848	6.70142	1.814	11.2266	6.80992	5.64694	4.21622	6.51241	6.1759	1.01134	14.8136	12.2537	11.5892	9.30172	1.96321	6.01651	NA	7.40679	7.47553	8.45266	8.46889	14.5978	7.80793	0.0380256	9.60429	7.11402	5.48463	5.28312	6.39782	6.07423	6.84781	7.1701
86	LPS	69	Control	-1.66034	9.61321	6.10097	15.1099	8.17756	8.32879	3.69362	4.26148	0.150536	14.4528	6.55698	-0.230395	7.0262	6.83732	13.5561	6.06094	1.44717	10.8124	7.89306	5.75068	6.04477	6.11349	6.02889	0.440121	14.1554	13.5069	11.8443	8.03689	2.22533	6.16579	18.4901	7.38629	6.79479	8.81599	8.44229	12.8701	8.07341	0.213169	8.76388	7.58939	4.95774	5.00369	6.33101	6.06942	7.92371	7.09292
90	LPS	104	Control	-1.82421	8.69221	4.57908	16.089	7.19684	7.29491	3.68797	2.46934	1.06299	12.874	7.31799	-0.4022	6.17636	6.19536	12.258	6.25829	1.63534	6.20694	6.75957	4.95713	3.73387	5.72982	6.10139	0.819581	14.1112	16.0053	11.4206	9.51429	1.64926	5.09793	16.3584	5.87456	7.29806	8.71966	6.38665	13.3603	6.79313	0.188874	8.8134	6.37471	4.59048	3.50215	5.70159	4.56052	6.10559	6.95077
49	Null	54	Case	-2.01257	9.16575	6.20571	12.4385	15.683	12.5568	13.2086	7.16702	8.21842	12.5926	16.6637	5.90691	10.1743	4.94431	14.6315	8.34249	1.64605	18.4162	5.48488	4.35715	3.35624	4.69661	12.8227	10.4968	17.6589	10.6314	11.1014	11.8384	6.56423	4.67289	NA	14.7843	6.15746	7.71702	10.7799	13.7942	9.73126	0.366518	7.60789	8.45811	7.53152	5.00904	6.32374	7.61003	6.17867	6.97538
53	Null	115	Case	-2.28217	8.68119	6.19822	12.65	13.3193	12.0326	10.7948	9.53569	7.95037	12.7204	13.8218	5.57144	8.87408	4.97655	15.7987	8.21346	1.80334	17.9523	5.84238	3.99636	4.24811	4.31778	12.2366	9.08601	15.6419	12.5654	10.6809	10.3606	6.91262	5.0847	NA	13.6675	5.14803	6.64902	12.8747	14.5566	9.68599	0.478829	7.34591	7.199	6.46724	5.13624	6.28753	6.73076	5.76587	6.09763
57	Null	95	Case	-2.04895	9.7597	6.2697	13.4484	14.06	13.1727	8.50776	9.12194	6.94124	14.6787	11.281	4.93831	8.5091	5.22541	14.5485	9.07081	1.60388	NA	5.77014	4.22474	4.01603	4.57275	11.3351	8.50185	14.5208	11.7269	11.664	11.7002	6.19514	4.88218	NA	13.2265	5.59061	7.19088	12.9582	14.8469	9.63917	0.445066	7.70957	6.67728	5.98725	5.14037	6.12553	6.81008	5.90507	6.5172
61	Null	111	Case	-2.1914	10.375	5.85294	13.4844	11.0506	9.41089	6.26043	9.58402	2.52405	14.3517	6.6346	2.31468	8.79278	5.9531	14.0747	6.99557	1.11006	13.6911	6.5219	4.84998	4.98531	5.2866	7.89994	3.48109	14.3506	13.0181	10.9918	8.83363	4.7979	6.04708	NA	7.98591	6.45852	8.47144	9.7832	14.2498	8.67877	1.08134	7.58694	7.50248	5.37631	5.67073	6.34304	6.75317	6.23362	6.72349
65	Null	87	Case	-2.53695	8.76859	5.5075	13.9763	14.4895	13.4862	9.19536	8.19449	6.91345	12.2713	11.3964	5.97735	9.79746	5.64296	14.7961	8.71502	2.0784	16.6887	12.0098	4.47312	4.74625	4.11498	9.42583	8.16859	15.476	12.5081	9.52113	11.7268	7.56071	5.51056	NA	10.209	5.71428	7.51444	12.4087	18.8213	9.22249	0.458556	7.21616	6.85624	6.67999	5.43832	5.44739	6.48098	6.18397	6.34657
69	Null	58	Case	-2.26555	9.25935	5.56917	12.1578	13.6806	11.3991	9.84548	8.88964	4.68023	12.7985	14.0323	3.37961	8.32974	4.8354	14.3581	7.06634	1.9074	NA	5.45992	3.67879	3.93439	4.43452	9.47813	5.0881	15.8835	10.4797	10.0951	10.4722	5.06122	4.64629	NA	11.6444	5.19879	6.98991	11.123	16.0768	9.31619	0.358148	7.09157	6.15003	6.025	4.85784	5.98645	6.51701	5.63051	6.09132
73	Null	57	Control	-2.50773	8.79457	5.56657	14.136	13.6104	12.7835	10.4277	9.2373	7.03284	14.6508	13.0136	6.09762	7.03797	5.56024	14.7922	9.42699	2.05971	15.6802	6.30353	3.80031	4.79196	4.01098	10.1371	7.27765	15.2994	13.1212	9.37343	10.0839	7.47504	5.47235	18.1037	10.373	4.87228	7.03531	13.0703	15.6288	9.18832	0.448021	6.98033	7.89313	6.25288	5.55829	5.58107	5.71423	6.00233	6.04313
77	Null	84	Control	-2.22526	10.3299	5.85207	12.9064	12.6874	11.7703	8.17636	8.92751	5.8102	13.513	7.89657	4.10304	9.2485	5.44246	15.7714	9.14977	1.73188	16.8656	6.91776	3.53031	4.60368	4.4657	9.88703	7.44965	14.2229	11.8134	9.45916	10.9117	6.43133	5.29817	NA	10.6998	4.66931	6.47798	12.591	15.7936	9.31246	0.493377	6.97404	6.77008	5.5965	5.24305	5.67604	5.67748	6.40634	5.59718
81	Null	63	Control	-2.42275	8.083	5.61276	12.9259	13.7629	12.155	12.676	8.96164	8.22747	14.3944	15.1	6.33563	9.74546	6.26339	14.9639	8.46521	1.65993	13.7742	5.86148	4.41295	3.46711	3.8864	12.2431	10.2962	15.3867	11.1565	9.5119	11.8398	5.6139	5.35545	NA	14.629	5.96787	7.20301	12.1153	16.4556	9.40544	0.76282	7.25883	7.22003	6.65546	4.96856	4.94698	6.58114	5.94648	6.29747
85	Null	69	Control	-2.63884	9.47674	5.78682	12.9016	11.1012	12.0391	6.46122	6.28417	4.47988	15.0346	6.13715	3.22027	7.93163	6.0265	15.0556	9.01113	1.66771	15.2113	6.36646	3.88062	5.09851	3.99869	10.1837	7.65903	13.7996	11.7317	10.3311	10.5218	6.11518	5.78702	NA	12.5122	5.27335	7.52139	12.5784	16.4769	8.89903	0.971138	6.5314	8.10439	5.50068	5.21423	5.24375	5.48542	6.52537	5.86039
89	Null	104	Control	-2.32077	9.42751	6.33554	13.1067	14.1518	11.8506	11.5698	9.42875	7.30064	13.913	13.9423	6.26138	9.60735	5.06248	14.17	7.85927	1.85691	17.0461	5.35934	4.20174	3.09624	5.14587	10.4856	8.30391	16.0585	13.6214	10.1961	10.9624	6.2481	4.77393	NA	11.4537	5.75832	7.29875	13.2037	16.7501	10.0955	0.463853	7.4403	6.06545	6.05266	4.98122	6.22033	7.05224	5.76948	6.68352
51	Pam3CSK4	54	Case	-1.87736	10.112	6.02483	13.5865	11.5511	10.6933	8.50313	8.58949	5.13952	14.9748	10.2101	3.95889	7.92632	6.1637	15.2858	8.51171	0.728873	14.4446	6.92978	4.11703	4.56041	4.52528	11.1196	6.3873	15.6303	12.2196	10.5954	11.3165	5.51087	5.94488	NA	11.701	6.41642	8.16217	9.28555	12.8112	9.90638	1.14848	7.97279	8.81986	5.61737	5.59464	5.68917	6.51174	7.09696	7.29328
55	Pam3CSK4	115	Case	-2.05448	9.32747	5.9812	14.2128	11.1838	9.87639	6.5026	8.06868	4.62348	14.2347	6.82968	2.74122	7.33157	6.76527	14.7786	8.82919	1.00152	14.7737	7.31805	4.58701	6.02815	5.22793	10.2649	6.09486	13.0916	14.0661	10.963	10.3462	5.89697	6.41418	NA	9.77477	6.23451	7.99726	10.0427	13.7596	9.4666	1.05296	7.78235	8.76741	5.00055	5.64152	5.82018	6.30652	7.56102	6.76842
59	Pam3CSK4	95	Case	-1.91263	10.1178	6.12806	13.5345	11.2539	11.7902	5.57684	8.40728	4.27366	13.2849	6.76361	3.05048	7.45943	5.80513	13.2965	8.94334	1.29485	16.5023	6.33806	4.23109	4.63575	5.0595	9.32122	5.23669	13.9539	11.7114	10.8425	9.56837	5.66891	5.59237	NA	9.40346	5.67799	7.58591	11.7246	12.9684	9.34423	0.617772	7.753	7.87241	4.89025	5.2998	5.8023	6.25493	6.35818	6.58381
63	Pam3CSK4	111	Case	-1.83316	10.0312	5.59224	14.0844	9.42935	8.54016	4.40828	6.08994	0.748525	13.6233	6.39425	0.20005	5.93993	6.65332	13.9181	6.31101	0.862953	9.66711	7.23568	5.19161	5.45503	5.46387	6.90112	1.48227	14.8413	12.8922	10.936	8.43147	3.64515	6.25742	16.0964	6.95114	6.57182	8.18781	8.49142	13.0562	8.36847	0.970205	7.88576	7.40777	4.6428	4.82988	5.81879	6.2477	7.09642	6.89349
67	Pam3CSK4	87	Case	-2.1075	9.74892	6.12723	13.1729	11.9918	11.3732	6.47299	7.23761	4.03397	13.6401	6.8216	3.43239	7.17516	5.84783	13.9384	9.37414	1.59481	14.2429	12.1591	4.09818	5.09042	5.19788	9.03182	5.82191	15.7023	11.5926	10.9072	9.56984	7.1918	5.61679	24.1089	8.57574	5.89599	7.75631	11.5147	14.1152	9.37559	0.512696	7.72966	8.04646	4.9553	5.21193	5.83979	6.0905	6.60783	6.82999
71	Pam3CSK4	58	Case	-2.13991	9.87909	5.5934	14.6434	12.0728	10.4534	6.46941	8.44161	2.89155	14.7041	6.14179	1.85398	6.83213	6.29177	15.4922	8.50969	1.33762	13.307	6.97859	4.07119	5.60362	4.95174	8.62409	4.01111	15.3577	13.0305	10.4485	10.2888	4.82821	6.07082	16.7303	8.89687	5.78036	7.49764	11.0972	13.0841	9.12503	0.802285	7.48647	7.01564	4.51354	4.77063	5.37486	6.1499	6.94463	6.40738
75	Pam3CSK4	57	Control	-1.9931	9.23622	5.50653	13.4026	10.6357	10.5327	6.91237	7.28656	3.84904	13.6822	7.39537	3.15463	6.01048	5.90749	14.168	8.73982	1.58293	11.9866	6.30797	4.36404	4.94274	5.30577	8.81155	5.03176	15.3087	12.6205	9.78652	9.3703	5.30446	5.51015	16.4644	8.75516	6.01353	7.93009	11.9735	13.7402	9.57354	0.410162	7.85713	6.65978	4.39593	4.4668	5.5543	6.04174	6.26893	7.02806
79	Pam3CSK4	84	Control	-2.15914	9.7454	5.79148	12.4502	11.5741	9.87978	4.08792	4.64286	1.11874	12.0224	6.68537	0.402296	7.5259	5.46176	14.0882	7.09156	1.78087	6.63796	7.29865	4.20373	4.40683	5.76285	5.38551	1.04408	16.4898	10.8621	10.9473	8.39008	4.39052	5.01884	15.3765	7.04684	5.86438	7.27344	9.35805	16.1961	8.59093	0.378273	8.88022	6.85095	4.51503	3.92091	5.75345	5.72061	6.86151	7.13771
83	Pam3CSK4	63	Control	-2.0794	9.78576	5.9077	13.3424	9.62842	7.83812	4.52723	7.27212	1.17219	13.8474	5.75514	0.851622	7.74239	7.15623	14.3329	6.64324	1.46456	12.5269	6.71001	4.96889	4.26856	5.57861	7.13088	2.29106	14.3699	12.3645	11.5823	7.80307	3.08011	5.9992	16.4248	8.35789	6.6663	8.2754	10.5346	13.9693	8.13223	0.614842	7.87991	7.36023	4.50166	5.7526	6.52723	6.47412	6.74727	6.98287
87	Pam3CSK4	69	Control	-2.16037	9.85604	5.82255	13.5525	10.6799	11.1379	4.96691	8.25745	1.99213	13.4571	6.11556	2.11537	6.8842	5.90958	15.1011	7.53167	1.46434	12.9781	6.83986	4.54375	5.20322	5.18474	7.37594	3.15166	13.686	12.1826	10.8905	9.02449	4.91826	5.47385	22.2808	9.63328	6.40244	7.87023	9.77246	15.2412	8.08651	0.696031	8.06211	7.74513	4.86639	5.18807	6.0041	6.18617	7.00346	7.01857
91	Pam3CSK4	104	Control	-2.07508	10.3983	6.18482	13.3161	9.83686	9.19936	4.68333	5.32811	0.909879	13.5991	4.87829	0.491168	7.0671	5.57026	16.6109	7.94409	1.38519	9.61109	5.98929	4.69349	3.70996	6.07188	5.5098	1.57778	14.4468	13.2459	11.8387	8.34077	2.30145	5.29453	17.9641	7.29661	6.71097	7.95645	9.32957	13.9556	8.59052	0.689887	8.07783	7.10509	4.40367	4.28994	5.84381	6.27213	6.13921	6.95505
52	R848	54	Case	-1.83053	9.96506	5.13132	14.0685	7.21885	7.56029	5.97564	4.65832	3.85194	14.6699	14.3293	1.85484	6.22497	6.92868	12.15	5.55257	0.850486	8.76096	7.50362	4.87716	5.27049	6.39556	9.36844	3.74963	11.7526	12.3574	11.5224	10.8873	3.12727	6.79704	17.0171	7.93832	7.61226	9.23624	6.41917	11.6941	7.76145	0.980048	8.97154	6.93547	4.47183	4.42295	6.71572	6.08934	6.63131	7.40621
56	R848	115	Case	-0.4956	9.69392	5.08133	16.9419	7.94683	7.54135	5.38235	2.46516	1.93935	16.1343	9.13908	0.704179	7.45676	5.9572	11.7779	6.33709	0.492719	2.53977	6.65349	4.95029	5.32969	6.61037	8.1439	3.71238	11.8211	17.8272	10.4765	11.205	2.74037	6.11307	15.5878	6.7565	6.89142	7.82673	6.51885	9.34819	8.25444	0.00288167	9.64597	6.4902	4.49761	3.88849	5.4078	4.9488	5.23844	5.94746
60	R848	95	Case	-1.5655	9.84442	5.14914	15.1919	8.17157	8.67848	4.73845	2.86174	3.32583	14.6673	9.91139	1.48795	7.90336	7.21899	11.7343	5.91925	1.16148	6.33367	7.97425	5.63918	6.009	6.4049	7.91493	2.54476	12.9919	13.5306	11.9127	9.93842	3.28898	6.81539	21.1896	7.03181	7.27924	8.6978	8.27335	11.5485	8.14819	0.404012	9.06163	6.37516	4.46712	4.23171	5.9463	6.82132	7.33616	6.74439
64	R848	111	Case	-1.55994	9.57977	4.76259	14.8461	8.98405	7.29489	5.03071	1.68536	1.92898	14.993	10.5394	0.378276	6.58528	6.91518	10.7905	6.35216	1.4772	2.99999	7.47366	5.8135	5.75693	6.55382	7.45866	2.99038	14.2109	14.6032	10.8245	11.4159	2.43706	6.81365	16.8468	5.72218	7.74247	8.7433	8.08333	13.4348	7.73402	0.0827408	9.54382	6.09829	4.11413	4.29977	5.91234	5.54936	6.2325	6.96193
68	R848	87	Case	-0.264296	8.46444	4.21862	17.4653	6.53068	7.75619	4.13229	0.630276	3.39031	12.4859	6.38708	0.797324	7.02078	6.07691	10.5654	5.17394	0.528592	5.78276	17.5125	4.89108	6.03179	5.84143	6.41758	1.61995	10.9962	21.1616	10.2595	8.34803	2.35688	6.06592	16.4614	5.25577	6.46617	7.44418	7.20619	10.1553	7.62383	-0.264296	7.55851	5.4094	3.61291	3.25639	4.67709	4.59111	6.61289	5.36753
72	R848	58	Case	-1.70822	9.67094	4.87389	15.3883	8.61466	8.05943	5.36011	2.08527	2.27827	14.2631	9.86585	0.683593	6.09859	7.43785	13.4896	6.34289	1.38489	7.34524	8.11613	5.3946	6.57536	6.0289	7.54543	2.8146	13.5628	13.7782	10.7818	10.9217	2.99366	7.02722	NA	6.69721	7.03867	8.40879	7.55901	12.5925	8.24481	0.32333	8.46448	6.43895	4.30056	4.08646	5.82344	5.72346	7.23831	6.90591
76	R848	57	Control	-1.81232	9.50891	4.83708	14.5737	6.61132	7.64821	4.35384	2.15334	1.72953	14.3983	10.0562	0.0651495	6.27865	6.78686	10.8314	6.12178	1.83942	3.92813	7.57191	5.27135	5.91512	6.38448	7.27788	2.8633	13.8162	13.2878	11.0283	10.1944	2.19826	6.49756	18.1788	6.16421	7.19868	7.82004	8.00353	13.7837	8.13668	-0.0271026	9.36469	5.72847	4.00466	3.7546	5.52552	5.39955	6.88476	6.51095
80	R848	84	Control	-1.83573	10.2393	5.26112	14.7423	9.46707	8.47714	5.63881	1.70322	2.68949	15.462	8.80881	1.41727	8.94619	6.7034	12.2716	6.51641	1.83538	2.826	8.77935	5.45552	5.96534	6.65428	7.48481	2.82668	14.9161	12.7068	11.3657	10.228	4.11096	6.50582	15.7726	5.85926	6.96999	8.03473	8.38976	14.7504	8.83897	0.00035641	10.0862	6.32289	4.86389	3.97258	5.62299	5.46852	7.58056	6.69676
84	R848	63	Control	-1.65937	9.55487	5.53782	14.089	10.206	8.1745	5.01501	2.77691	1.75811	13.8967	8.46608	0.722259	6.74314	7.40078	12.7548	6.01934	1.47653	5.21321	7.1227	5.79464	4.7072	6.51634	7.86414	2.31968	14.4174	13.1056	11.4176	10.0111	2.58218	6.49499	NA	7.50473	7.96397	8.57058	8.1921	13.5964	8.54508	0.182832	9.40669	6.28983	4.74402	4.70049	5.98194	5.94319	7.1923	6.93781
88	R848	69	Control	-1.88183	9.58484	4.89426	14.3152	8.77586	7.87008	4.88414	3.36452	1.65647	14.5977	9.49309	0.642989	6.22707	6.62632	12.1043	5.98764	1.64819	6.06994	7.69985	5.44818	5.9444	5.78488	7.37655	2.2141	13.748	12.9232	10.6988	9.63559	2.86362	6.24035	17.627	7.65987	6.63404	7.94881	8.62599	13.8155	7.39664	0.233636	8.84613	6.49031	4.2844	3.91332	5.74229	5.42521	7.0416	6.77971
92	R848	104	Control	-0.427709	9.18537	4.38175	18.8283	6.91957	5.74387	5.29363	0.86665	1.97315	14.9952	8.98109	0.907182	7.07875	5.65924	11.935	6.02025	0.364172	3.68922	6.66811	5.0467	4.98954	5.93307	7.7311	2.50599	10.808	20.3136	11.2981	10.1564	1.80571	6.15759	17.108	5.52558	6.25989	8.01724	5.56116	10.2617	7.56868	0.0635372	8.41259	5.97115	4.02034	3.40579	4.53751	4.38672	5.35146	5.39118
[truncated: 2 more columns]

## Sheet: P values
P values and adjusted p values for differential gene expression analysis
	p-values 4-hours				p-adjusted values 4-hours				p-values 24-hours				p-adjusted values 24-hours
Gene	Null	LPS	Pam3CSK4	R848	Null	LPS	Pam3CSK4	R848	Null	LPS	Pam3CSK4	R848	Null	LPS	Pam3CSK4	R848
CASP1	0.476484	0.115893	0.317113	0.589876	0.953495	0.656809	0.776941	0.860156	0.790765	0.966968	0.909135	0.659543	0.971093	0.966968	0.952427	0.940012
CASP4	0.710716	0.522782	0.739281	0.932132	0.965485	0.76642	0.836554	0.983045	0.268063	0.656583	0.823135	0.478536	0.956859	0.943088	0.900443	0.940012
CATHL6	0.431897	0.914288	0.297961	0.165527	0.953495	0.936057	0.776941	0.860156	0.657304	0.889884	0.181324	0.62236	0.971093	0.966968	0.295491	0.940012
CCL20	0.48196	0.314133	0.550904	0.561586	0.953495	0.688093	0.798242	0.860156	0.534702	0.21731	0.932378	0.838979	0.971093	0.637444	0.954061	0.975667
CCL5	0.300532	0.313909	0.15007	0.27865	0.923062	0.688093	0.776941	0.860156	0.851646	0.562947	0.169782	0.64981	0.971093	0.917396	0.287322	0.940012
CXCL1	0.89136	0.558259	0.420176	0.866569	0.965485	0.76642	0.798242	0.983045	0.859717	0.88717	0.231696	0.8376	0.971093	0.966968	0.351538	0.975667
CXCL10	0.205929	0.121142	0.614901	0.594189	0.840948	0.656809	0.798242	0.860156	0.885732	0.685882	0.414355	0.972426	0.971093	0.943088	0.506434	0.996671
CXCL2	0.487835	0.289749	0.242744	0.541669	0.953495	0.688093	0.776941	0.860156	0.830405	0.942369	0.0307927	0.281948	0.971093	0.966968	0.124109	0.940012
CXCL3	0.244801	0.373554	0.111178	0.113763	0.840948	0.730129	0.776941	0.69883	0.24021	0.0922751	0.0701898	0.104896	0.956859	0.48098	0.142249	0.940012
CXCL5	0.878195	0.446682	0.446971	0.383078	0.965485	0.76642	0.798242	0.860156	0.906113	0.364205	0.978419	0.924419	0.971093	0.801252	0.978419	0.996671
CXCL8	0.954393	0.588183	0.600272	0.872624	0.971843	0.76642	0.798242	0.983045	0.964152	0.874432	0.068977	0.414527	0.971093	0.966968	0.142249	0.940012
CXCR1	0.474553	0.948953	0.377804	0.417809	0.953495	0.948953	0.776941	0.860156	0.329163	0.350689	0.486137	0.456531	0.956859	0.801252	0.562895	0.940012
CXCR3	0.694569	0.203831	0.664721	0.497857	0.965485	0.674209	0.816657	0.860156	0.56101	0.0905663	0.0644918	0.214451	0.971093	0.48098	0.142249	0.940012
CYP24A1	0.0715708	0.178865	0.172201	0.0702077	0.615509	0.656809	0.776941	0.503155	0.826156	0.095234	0.83905	0.974019	0.971093	0.48098	0.900443	0.996671
CYP27B1	0.627347	0.482666	0.231838	0.63557	0.965485	0.76642	0.776941	0.860156	0.666415	0.506385	0.0115033	0.405298	0.971093	0.856959	0.0843578	0.940012
IFNAA	0.525045	0.853146	0.205202	0.0379603	0.965485	0.913558	0.776941	0.424953	0.369696	0.0845796	0.112842	0.251126	0.956859	0.48098	0.198603	0.940012
IFNAR	0.0701284	0.128246	0.141208	0.31093	0.615509	0.656809	0.776941	0.860156	0.0430923	0.245927	0.0252381	0.144685	0.63202	0.676299	0.123386	0.940012
IFNB1	0.759848	0.581895	0.358761	0.412421	0.965485	0.76642	0.776941	0.860156	0.817094	0.0315642	0.0546807	0.380462	0.971093	0.462942	0.142249	0.940012
IFNGR1	0.0486087	0.0156711	0.631086	0.185048	0.615509	0.656809	0.798242	0.860156	0.350292	0.494131	0.00924716	0.523117	0.956859	0.856959	0.0843578	0.940012
IFNG	0.971843	0.770163	0.71344	0.709445	0.971843	0.8715	0.829133	0.895128	0.427319	0.851534	0.44646	0.864795	0.971093	0.966968	0.530926	0.975667
IL10	0.7366	0.585452	0.607218	0.66012	0.965485	0.76642	0.798242	0.860156	0.546174	0.469571	0.390103	0.253605	0.971093	0.856959	0.493769	0.940012
IL17C	0.406132	0.43611	0.522598	0.317692	0.953495	0.76642	0.798242	0.860156	0.878925	0.759679	0.275634	0.372021	0.971093	0.966968	0.369351	0.940012
IL18	0.25424	0.121256	0.379436	0.478154	0.840948	0.656809	0.776941	0.860156	0.0296754	0.125883	0.0345824	0.00780403	0.63202	0.48098	0.126802	0.343377
IL1A	0.674567	0.653558	0.701318	0.567606	0.965485	0.788852	0.829133	0.860156	0.722669	0.649195	0.00868284	0.651221	0.971093	0.943088	0.0843578	0.940012
IL1B	0.862088	0.67878	0.631168	0.960183	0.965485	0.788852	0.798242	0.983045	0.84284	0.873591	0.0182817	0.423503	0.971093	0.966968	0.114914	0.940012
IL1R1	0.688994	0.286728	0.875203	0.636769	0.965485	0.688093	0.924153	0.860156	0.878147	0.671428	0.0711244	0.660742	0.971093	0.943088	0.142249	0.940012
IL1RN	0.86609	0.841036	0.912082	0.74507	0.965485	0.913558	0.924153	0.895128	0.664784	0.953164	0.00470035	0.677801	0.971093	0.966968	0.0843578	0.940012
IL33	0.60813	0.152571	0.321239	0.209044	0.965485	0.656809	0.776941	0.860156	0.954562	0.0278887	0.0507574	0.291694	0.971093	0.462942	0.142249	0.940012
IL6	0.920578	0.529046	0.613361	0.956984	0.965485	0.76642	0.798242	0.983045	0.947801	0.477824	0.274108	0.967635	0.971093	0.856959	0.369351	0.996671
IL6R	0.142726	0.183296	0.233951	0.0579399	0.778281	0.656809	0.776941	0.498283	0.120081	0.120666	0.00914675	0.528669	0.754794	0.48098	0.0843578	0.940012
IL6ST	0.0627395	0.101536	0.102047	0.0232003	0.615509	0.656809	0.776941	0.424953	0.214763	0.264829	0.265746	0.999421	0.956859	0.685439	0.369351	0.999421
MIF	NA	NA	NA	NA	NA	NA	NA	NA	0.328657	0.810883	0.081037	0.515645	0.956859	0.966968	0.153288	0.940012
INOS	0.357537	0.336045	0.141128	0.468854	0.953495	0.688093	0.776941	0.860156	0.292513	0.306188	0.208157	0.425237	0.956859	0.74846	0.327104	0.940012
NLRP3	0.622979	0.494246	0.472202	0.987087	0.965485	0.76642	0.798242	0.987087	0.932823	0.459275	0.0593688	0.715997	0.971093	0.856959	0.142249	0.954662
RXRA	0.0516423	0.0671014	0.365787	0.0395305	0.615509	0.656809	0.776941	0.424953	0.0221048	0.00035165	0.0114179	0.122928	0.63202	0.0154724	0.0843578	0.940012
SOCS1	0.901269	0.67828	0.322589	0.74941	0.965485	0.788852	0.776941	0.895128	0.542037	0.586766	0.0643174	0.683645	0.971093	0.922062	0.142249	0.940012
SOCS3	0.900372	0.871066	0.832222	0.510279	0.965485	0.913558	0.917578	0.860156	0.322579	0.112222	0.835372	0.30614	0.956859	0.48098	0.900443	0.940012
STAT1	0.378352	0.253874	0.0911027	0.438371	0.953495	0.688093	0.776941	0.860156	0.394439	0.932161	0.277013	0.855051	0.964184	0.966968	0.369351	0.975667
STAT2	0.0912832	0.280527	0.911404	0.234473	0.654196	0.688093	0.924153	0.860156	0.0889748	0.142108	0.0618715	0.549339	0.652482	0.48098	0.142249	0.940012
STAT3	0.699672	0.178469	0.29037	0.654001	0.965485	0.656809	0.776941	0.860156	0.0631136	0.433597	0.044593	0.458579	0.652482	0.856959	0.142249	0.940012
TAP	0.226533	0.333609	0.0558728	0.327305	0.840948	0.688093	0.776941	0.860156	0.971093	0.188246	0.0836115	0.808975	0.971093	0.591631	0.153288	0.975667
TGFB1	0.144796	0.0837724	0.924153	0.0261323	0.778281	0.656809	0.924153	0.424953	0.0744436	0.137043	0.0235376	0.584497	0.652482	0.48098	0.123386	0.940012
TNFA	0.825134	0.511428	0.526909	0.905131	0.965485	0.76642	0.798242	0.983045	0.886364	0.874977	0.0310273	0.750391	0.971093	0.966968	0.124109	0.971094
VDR	0.241	0.64908	0.476621	0.582754	0.840948	0.788852	0.798242	0.860156	0.268024	0.0651466	0.392771	0.270844	0.956859	0.48098	0.493769	0.940012
