# Supplementary material for: Hyper-induction of IL-6 after TLR1/2 stimulation in calves with bovine respiratory disease
Source: PLoS One. 2024 Nov 14;19(11):e0309964. doi: 10.1371/journal.pone.0309964 (PMC11563416; doi:10.1371/journal.pone.0309964)
Supplement: S3 Table — (XLSX) [file pone.0309964.s006.xlsx]

## Sheet: Sheet1
Table S3: Primers for Gene expression analysis
Gene ID	Reference Sequences	Forward	Reverse
ACTB	NM_173979.3	ACGGGCAGGTCATCACCATC	AGCACCGTGTTGGCGTAGAG
CASP1	XM_024975697	CTCCCACCTGGCAGGAATAC	AGGAGCTGGAAAAGGAGGGA
CASP4	NM_176638.5	TCCGGACATTCAACAACCGT	ACCCACAATTCCCCACGATT
CATHL6	NM_I 74832	TCAGTTCAATGAGCGGTCCT	TTGAAGTCACACTGCTCTGC
CCL20	NM_174263	TTCGACTGCTGTCTCCGATA	GCACAACTTGTTTCACCCACT
CCL5	NM_175827	CTGCCTTCGCTGTCCTCCTGATG	TTCTCTGGGTTGGCGCACACCTG
CXCL1	NM_175700.2	CCAAACCGAAGTCATAGCC	TCAGTTGGCACTAGCCTTGTTTAGC
CXCL10	NM_001046551	TTCAGGCAGTCTGAGCCTAC	ACGTGGGCAGGATTGACTTG
CXCL2	NM_174299.3	GTGTCTCAACCCCGCCGCTC	TCCAGATGGCCTTAGGAGGTGG
CXCL3	NM_001046513.2	AGCGATGCTGCTCCTGCTCCT	CCATGGGAGCTTCAGGGTTGAG
CXCL5	NM_174300.2	TGTTTAACCACCACACCGGG	AGGTGGCTATCACTTCCACC
CXCL8	NM_173925.2	TGAAGCTGCAGTTCTGTCAAG	TTCTGCACCCACTTTTCCTTGG
CXCR1	NM_174360	ACATGGTTGGTGACTCAGTCTT	CGTGCCGCTGTAATTTCCAA
CXCR3	NM_001011673	CCACAGGACTTCAGCCTCAA	CGACTGCCACGATGCCATTA
CYP24A1	NM_001191417.1	GAAGACTGGCAGAGGGTCAG	CAGCCAAGACCTCGTTGATT
CYP27B1	NM_001192284.1	TGGGACCAGATGTTTGCATTCGC	TTCTCAGACTGGTTCCTCATGGCT
GAPDH	NM_001034034.2	GGCATCGTGGAGGGACTTATG	GCCAGTGAGCTTCCCGTTGAG
IFNA	NM_001017411.1	TGGCTGTGAGGAAATACTTCCAGAG	CAGTCCTTTCTCCTGAAACTCTCCTG
IFNAR1	NM_174552.2	TCCTTTGCCACGTGTCAAGT	AGTAGCGTGAGGGAGACAGA
IFNB1	XM_005209900	GCTACAGCTTGCTTCGATTC	TGTGCTGGAGCATCTCATAC
IFNGR1	NM_001035063	ACCCAAATCCTTGCTGTCTG	TGTGCAGGCTTGAAATGGTC
IFNG	NM_174086	ACCAGGTCATTCAAAGGAGCAT	TCTGCAGATCATCCACCGGA
IL4	NM_173921.2	GCCACACGTGCTTGAACAAA	CTTGTGCTCGTCTTGGCTTC
IL10	NM_174088.1	GTGATGCCACAGGCTGAGAA	TGCTCTTGTTTTCGCAGGGCAG
IL17C	617538	TGACGTCCACCAGCGCTCCATC	CTGGACCAGCGGCACTGAGTTG
IL18	NM_174091.2	GGCATAAAGATGGCTGCAGAAC	GTGATCTGATTCCAGGTCTTCATCA
IL1A	NM_174092	CTGAAGAAGAGACGGTTGAG	ATGCATTCCTGGTGGATGAC
IL1B	NM_174093.1	CTCTCACAGGAAATGAACCGAG	GCTGCAGGGTGGGCGTATCACC
IL1R1	NM_001206735	TCCTTCTCTGGAGGCTGATAA	GGCGTCGTGCTGTCATTTTT
IL1RN	NM_174357.3	CTTCTCCTCTTCCTGTTCCGTT	TTGACATCCCAGATCCTGAAGGC
IL33	NM_001075297.1	GATGGTGGCAGTCATCGGAA	GTAGCTCCACAGAGTGCTCC
IL6	EU276071	TGCTGGTCTTCTGGAGTATC	GTGGCTGGAGTGGTTATTAG
IL6R	NM_001110785.3	TGCTGGTCTTCTGGAGTATC	GTGGCTGGAGTGGTTATTAG
IL6ST	XM_002696322.6	GGGACGTGTTCTGTGGAGA	ACTGCCGTGAAATTCGAACC
MIF	NM_001033608	GCAAGCCGGCACAGTACATC	CCGCGTTCATGTCGCAGAAG
NLRP3	NM_001102219.1	CTCAGTGGCAATACCCTGGG	AGCACTGTCCCAACCACAAT
NOS2	NM_001076799	CTTGAGCGAGTGGTGGATGG	ATCTGAGGGCTGGCATAGGG
PPIA	NM_178320.2	TCCGGGATTTATGTGCCAGGG	GCTTGCCATCCAACCACTCAG
RXRA	NM_001304343.1	GTCCTCTTCAACCCCGACTC	CTGCTCGGGGTACTTGTGTT
SOCS1	XM_002697964.5	AGCTCCTTCCCCTTCCAGAT	ACCCACATGGTCCAGGAAAA
SOCS3	NM_174466.2	GATCCCTCTGGTGTTGAGCC	CAGCTGGGTGACTTTCTCGT
STAT1	NM_001077900.1	CAAAGGAAGCCCCAGAGCCTAT	GCCACTCTTCTGTGTTCACTTAC
STAT2	NM_001205689.1	AGCCCGTTTCAGGATCAGC	CAGTGCAGCTTTCTGCCAGTTC
STAT3	XM_024979867.1	GACCGGTGTCCAGTTCACAA	AAATTTCCGGGACCCTCTGA
TAP	NM_174776.1	GTAGGAAATCCTGTAAGCTGTG	GTGTCTTGGCCTTCTTTTAC
TGFB1	XM_024977949	CCTGAGCCAGAGGCGGACTAC	GCTCGGACGTGTTGAAGAAC
TNFA	NM_173966.3	TCTTCTCAAGCCTCAAGTAACAAGC	CCATGAGGGCATTGGCATAC
VDR	NM_001167932.1	GAGGGGAACCGTCCTTTGAG	GAGAAGCTGGTTGGCTCCAT
